# Supplementary material for: C3H10T1/2 Mesenchymal Stem Cell Line as a New In Vitro Tool for Studying Adipocyte Dedifferentiation
Source: Biology (Basel). 2025 Apr 20;14(4):444. doi: 10.3390/biology14040444 (PMC12024763; doi:10.3390/biology14040444)
Supplement: Supplementary file 1 [file biology-14-00444-s001.zip]

Archive with 1 entries (1 files):
- biology-3554224-supplementary.pdf
